# Supplementary material for: Obesity, Knowledge, and Perceived Risk: Insights from the ObeCare Project Across Italian Territorial Pharmacies
Source: Healthcare (Basel). 2025 Nov 4;13(21):2793. doi: 10.3390/healthcare13212793 (PMC12607364; doi:10.3390/healthcare13212793)
Supplement: Supplementary file 1 [file healthcare-13-02793-s001.zip]

Archive with 2 entries (2 files):
- CROSS_checklist.pdf
- Supplementary materials_OBECARE.pdf
